# Supplementary material for: Association between Dietary Vitamin E Intake and Human Papillomavirus Infection among US Adults: A Cross-Sectional Study from National Health and Nutrition Examination Survey
Source: Nutrients. 2023 Sep 1;15(17):3825. doi: 10.3390/nu15173825 (PMC10490162; doi:10.3390/nu15173825)
Supplement: Supplementary file 1 [file nutrients-15-03825-s001.zip]

Archive with 1 entries (1 files):
- nutrients-2571540-supplementary.pdf
